# Supplementary material for: Pre-Hospital Critical Care for Out-of-Hospital Cardiac Arrests with Return of Spontaneous Circulation: A Retrospective Observational Study
Source: J Clin Med. 2025 Feb 3;14(3):966. doi: 10.3390/jcm14030966 (PMC11818504; doi:10.3390/jcm14030966)
Supplement: Supplementary file 1 [file jcm-14-00966-s001.zip]

Archive with 1 entries (1 files):
- jcm-3436176-supplementary.pdf
